# Supplementary material for: Hypodopaminergic state of the nigrostriatal pathway drives compulsive alcohol use
Source: Mol Psychiatry. 2022 Nov 14;28(1):463–74. doi: 10.1038/s41380-022-01848-5 (PMC9812783; doi:10.1038/s41380-022-01848-5)
Supplement: Supplementary file 1 — Table S1 [file 41380_2022_1848_MOESM1_ESM.xlsx]

## Sheet: Feuil2
Figures	Questions ?	Answ.	Tests	Normality	Results	a	partial η2	Post-hoc	Location
Fig. 1B	Is there an effect of session?	Yes	RM Two-way ANOVA	No	F(6. 109) = 7.82	<0.001	0.291698
	Is there an effect of group?	No			F(1, 19) = 0.13	0.72	0.00505413
	Is there a session x group interaction?	No			F(20, 380) = 0.47	0.98	0.0242159
Fig. 1C	Is there an effect of session?	Yes	RM Two-way ANOVA	No	F(4, 81) = 5.345	<0.001	0.21954	Bonferroni	Shock session 6 **
	Is there an effect of group?	No			F(1, 19) = 1.63	0.22	0.0511743
	Is there a session x group interaction?	Yes			F(14, 266) = 2.86	<0.001	0.130947
Fig. 1D	Is there an effect of session?	Yes	RM Two-way ANOVA	Yes	F(1, 19) = 44.67	<0.001	0.612192	Bonferroni	Shock ***
	Is there an effect of group?	Yes			F(1, 19) = 25.25	<0.001	0.701589
	Is there a session x group interaction?	Yes			F(1, 19) = 20.89	<0.001	0.523663
Fig. 1E	Is there an effect of group?	No	Mixed-effects model (REML)	Yes	F(2, 77) = 1.35	0.26	n.a.	Bonferroni	In DLS, FS vs FR : ** and W vs FR : p = 0.078.
	Is there an effect of striatal subregion?	Yes			F(2, 77) = 38.36	<0.001	n.a.
	Is there an group x striatal subregion interaction?	Yes			F(4, 77) = 2.96	<0.05	n.a.
Fig. 1F DLS	Is there a correlation between the resistance to footshock and the DA level of the DLS?	Yes	Simple linear regression		F(1, 19) = 16.18	<0.001
Fig. 1F DMS	Is there a correlation between the resistance to footshock and the DA level of the DMS?	No	Simple linear regression		F(1, 18) = 1.14	0.3
Fig. 1F NAc	Is there a correlation between the resistance to footshock and the DA level of the NAc?	No	Simple linear regression		F(1, 19) = 0.04	0.85
Fig. 2C	Is there a difference in the viral expression depending of area?	Yes	Three-way ANOVA	Yes	F(2, 129) = 158	<0.001	0.710097
	Is there a difference in the viral expression depending of transgene?	No			F(1, 129) = 0.54	0.46	0.00417035
	Is there a difference in the viral expression depending of treatment?	No			F(1, 129) = 0.01	0.91	0.000109461
	Is there a area x transgene interaction?	No			F(2, 129) = 1.04	0.36	0.0158684
	Is there a area x treatment interaction?	No			F(2, 129) = 0.37	0.69	0.00575572
	Is there a transgene x treatment interaction?	No			F(1, 129) = 0.15	0.7	0.00112258
	Is there a area x transgene x treatment interaction?	No			F(2, 129) = 0.08	0.93	0.0012019
Fig. 2E	Is there an effect of treatment?	No	Mixed-effects model (REML)	No	F(1, 27) = 0.59	0.45	n.a.
	Is there an effect of transgene?	No			F(1, 27) = 0.54	0.47	n.a.
	Is there an effect of time?	No			F(2, 65) = 1.76	0.17	n.a.
	Is there a treatment x transgene interaction?	No			F(1, 27) = 0.04	0.85	n.a.
	Is there a treatment x time interaction?	No			F(7, 185) = 0.73	0.65	n.a.
	Is there a transgene x time interaction?	No			F(7, 185) = 0.96	0.46	n.a.
	Is there a treatment x transgene x time interaction?	No			F(7, 185) = 1.24	0.28	n.a.
Fig. 2F	Is there an effect of treatment?	No	Mixed-effects model (REML)	No	F(1, 25) = 0.04	0.85	n.a.
	Is there an effect of transgene?	No			F(1, 25) = 0.15	0.70	n.a.
	Is there an effect of time?	No			F(4, 103) = 1.3	0.27	n.a.
	Is there a treatment x transgene interaction?	No			F(1, 25) = 0.08	0.79	n.a.
	Is there a treatment x time interaction?	No			F(7, 171) = 0.18	0.99	n.a.
	Is there a transgene x time interaction?	No			F(7, 171) = 0.35	0.93	n.a.
	Is there a treatment x transgene x time interaction?	No			F(7, 171) = 1.02	0.42	n.a.
Fig. 2E - box	Is there an effect of treatment?	Yes	Two-way ANOVA	Yes	F(1, 27) = 8.71	<0.01	0.243887	Bonferroni	hM4Di-C21 vs all : **
	Is there an effect of transgene?	Yes			F(1, 27) = 8.26	<0.01	0.234187
	Is there a treatment x transgene interaction?	Yes			F(1, 27) = 8.63	<0.01	0.24212
Fig. 2F - box	Is there an effect of treatment?	No	Two-way ANOVA	No	F(1, 25) = 0.29	0.59	0.0115877
	Is there an effect of transgene?	No			F(1, 25) = 0.11	0.74	0.00135044
	Is there a treatment x transgene interaction?	No			F(1, 25) = 0.03	0.87	0.00117906
Fig. 3B	Is there a difference in the viral expression depending of area?	Yes	Two-way ANOVA	No	F(2, 90) = 116.4	<0.001	0.721167
	Is there a difference in the viral expression depending of transgene?	No			F(1, 90) = 0.87	0.35	0.00953554
	Is there a area x transgene interaction?	No			F(2, 90) = 1.99	0.14	0.0424409
Fig. 3C	Is there an effect of session?	Yes	RM Two-way ANOVA	No	F(4, 59) = 10.56	<0.001	0.429991	Bonferroni	No
	Is there an effect of transgene?	No			F(1, 14) = 0.1	0.76	0.00908702
	Is there a session x transgene interaction?	No			F(23, 308) = 0.57	0.94	0.0388224
Fig. 3D	Is there an effect of session?	Yes	RM Two-way ANOVA	No	F(4, 59) = 21.55	<0.001	0.606139
	Is there an effect of transgene?	No			F(1, 14) = 0.02	0.9	0.000965085
	Is there a session x transgene interaction?	Yes			F(19, 266) = 2.18	<0.01	0.134584
Fig. 3E and F	Is there an effect of session?	Yes	RM Two-way ANOVA	Yes	F(1, 14) = 9.69	<0.01	0.409051	Bonferroni	mCherry vs hM4Di during C21 and NaCl vs C21 in hM4Di = ***
	Is there an effect of transgene?	Yes			F(1, 14) = 15	<0.01	0.832106
	Is there a session x transgene interaction?	Yes			F(1, 14) = 18.41	<0.001	0.567941
Fig. 3G	Is there a correlation between difference of lever presses during Shock/C21 and Shock/NaCl periods and hM4Di expression in the dSNc?	Yes	Simple linear regression		F(1, 5) = 7.64	<0.05
Fig. 3H	Is there a correlation between difference of lever presses during Shock/C21 and Shock/NaCl periods and hM4Di expression in the mSNc?	No	Simple linear regression		F(1, 5) = 0.18	0.69
Fig. 4B	Is there a difference in the viral expression depending of area?	Yes	Three-way ANOVA	Yes	F(2, 140) = 346.7	<0.01	0.832023
	Is there a difference in the viral expression depending of transgene?	No			F(1, 70) = 0.35	0.55	0.00748565
	Is there a difference in the viral expression depending of treatment?	No			F(1, 70) = 0.16	0.69	0.00349665
	Is there a area x transgene interaction?	No			F(2, 140) = 1.31	0.27	0.0183214
	Is there a area x treatment interaction?	No			F(2, 140) = 0.05	0.95	< 0.001
	Is there a transgene x treatment interaction?	No			F(1, 70) = 1.13	0.29	0.0235683
	Is there a area x transgene x treatment interaction?	No			F(2, 140) = 1.11	0.33	0.0155967
Fig. 4C	Is there an effect of treatment?	No	RM-Three-way ANOVA	No	F(1, 33) = 1.84	0.18	0.102979	Bonferroni	No
	Is there an effect of transgene?	No			F(1, 33) = 2.76	0.11	0.146932
	Is there an effect of session?	Yes			F(4, 145) = 6.71	<0.001	0.168992
	Is there a treatment x transgene interaction?	No			F(1, 33) = 2.69	0.11	0.143406
	Is there a treatment x session interaction?	Yes			F(11, 363) = 3.41	< 0.001	0.0935678
	Is there a transgene x session interaction?	Yes			F(11, 363) = 2.96	<0.001	0.0822972
	Is there a treatment x transgene x session interaction?	Yes			F(11,363) = 2.67	<0.01	0.0748698
Fig. 4D	Is there an effect of treatment?	Yes	Two-way ANOVA	Yes	F(1, 33) = 10.79	< 0.01	0.246298	Bonferroni	hM4Di-C21 vs all (***)
	Is there an effect of transgene?	Yes			F(1, 33) = 17.95	< 0.001	0.352323
	Is there a treatment x transgene interaction?	Yes			F(1, 33) = 13.38	< 0.001	0.288536
Fig. 4E	Is there an effect of treatment?	No	RM-Three-way ANOVA	Yes	F(1, 44) = 0.23	0.63	0.009688
	Is there an effect of transgene?	No			F(1, 44) = 0.92	0.34	0.0372388
	Is there an effect of time?	Yes			F(4, 175) = 380.4	< 0.001	0.896315
	Is there a treatment x transgene interaction?	No			F(1, 44) = 0.27	0.61	0.011212
	Is there a treatment x time interaction?	Marginal			F(5, 220) = 2.24	0.05	0.0484035
	Is there a transgene x time interaction?	No			F(5, 220) = 0.44	0.82	0.0100773
	Is there a treatment x transgene x time interaction?	No			F(5, 220) = 1.3	0.26	0.0287849
Fig. 4F	Is there an effect of treatment?	No	RM-Three-way ANOVA	Yes	F(1, 44) = 1.51	0.23	0.0726462
	Is there an effect of transgene?	No			F(1, 44) = 0.45	0.51	0.022743
	is there an effect of side?	Yes			F(1, 44) = 10.27	< 0.01	0.189164
	Is there a treatment x transgene interaction?	No			F(1, 44) = 0.14	0.72	0.0069536
	Is there a treatment x side interaction?	No			F(1, 44) = 0.0002	0.99	< 0.001
	Is there a transgene x side interaction?	No			F(1, 44) = 0.29	0.59	0.00663004
	Is there a treatment x transgene x side interaction?	Marginal			F(1, 44) = 3.55	0.07	0.0746411
Fig. 4G	Is there an effect of treatment?	No	Two-way ANOVA	No	F(1, 44) = 1.7	0.2	0.0372481
	Is there an effect of transgene?	No			F(1, 44) = 0.36	0.55	0.00803568
	Is there a treatment x transgene interaction?	No			F(1, 44) = 0.13	0.72	0.0030222
Fig. 4H	Is there an effect of treatment?	No	Two-way ANOVA	Yes	F(1, 44) = 0.0003	0.99	< 0.001
	Is there an effect of transgene?	No			F(1, 44) = 1.49	0.23	0.0327756
	Is there a treatment x transgene interaction?	Marginal			F(1, 44) = 3.68	0.06	0.0771833
Fig. 4I	Is there an effect of treatment?	No	Two-way ANOVA	Yes	F(1, 44) = 0.2	0.66	0.00456496
	Is there an effect of transgene?	No			F(1, 44) = 1.58	0.21	0.0346763
	Is there a treatment x transgene interaction?	No			F(1, 44) = 0.49	0.48	0.0109749
Fig. 5B	Is there an effect of group?	No	RM-Two-way ANOVA	Yes	F(1, 24) = 0.004	0.95	< 0.001
	Is there an effect of session?	Yes			F(4, 115) = 18.4	< 0.001	0.43
	Is there a group x session interaction?	No			F(20, 480) = 0.75	0.77	0.03
Fig. 5C	Is there an effect of treatment?	Marginal	Mixed-effects model (REML)	No	F(1, 24) = 4.15	0.053	n.a.	Bonferroni	NaCl vs OSU 7.5mg/kg Session 1: *; NaCl vs OSU 15mg/kg session 1: **
	Is there an effect of session?	Yes			F(6, 160) = 5.68	< 0.001	n.a.
	Is there a treatment x session interaction?	Yes			F(32, 761) = 1.6	<0.05	n.a.
Fig. 5D - OSU6162 7.5mg	Is there an effect of treatment?	Yes	RM-Two-way ANOVA	No	F(1, 22) = 7.17	0.014	0.13	Bonferroni	NaCl vs OSU 7.5mg/kg at Shock : **
	Is there an effect of shock?	No			F(1, 22) = 0.24	0.62	0.01
	Is there a treatment x shock interaction?	Marginal			F(1,22) = 4.09	0.055	0.16
Fig. 5D - OSU6162 15mg	Is there an effect of treatment?	Yes	RM-Two-way ANOVA	No	F(1, 22) = 28.79	< 0.001	0.42	Bonferroni	NaCl vs OSU 15mg/kg at Shock : ***
	Is there an effect of shock?	No			F(1, 22) = 0.09	0.76	0.004
	Is there a treatment x shock interaction?	Marginal			F(1, 22) = 3.57	0.072	0.14
fig. S1B	Is there an effect of session?	No	RM Two-way ANOVA	No	F(5, 89) = 1.04	0.4	0.0518415
	Is there an effect of trait?	No			F(1, 19) = 0.50	0.49	0.0204228
	Is there a session x trait interaction?	No			F(14, 266) = 1,06	0.39	0.0530167
fig. S1C	Is there an effect of session?	Yes	RM Two-way ANOVA	No	F(8, 158) = 3.41	<0.001	0.152147
	Is there an effect of trait?	No			F(1, 19) = 0.02	0.9	<0.001
	Is there a session x trait interaction?	No			F(20, 380) = 0.72	0.81	0.0365578
fig. S4A - DOPAC	Is there an effect of treatment?	No	Mixed-effects model (REML)	No	F(1, 26) = 1.92	0.18	n.a.
	Is there an effect of transgene?	No			F(1, 26) = 0.8	0.38	n.a.
	Is there an effect of time?	No			F(3, 73) = 1.75	0.17	n.a.
	Is there a treatment x transgene interaction?	No			F(1, 26) = 0.7	0.41	n.a.
	Is there a treatment x time interaction?	No			F(7, 180) = 0.44	0.88	n.a.
	Is there a transgene x time interaction?	No			F(7, 180) = 0.93	0.49	n.a.
	Is there a treatment x transgene x time interaction?	No			F(7, 180) = 0.57	0.78	n.a.
fig. S4A - HVA	Is there an effect of treatment?	No	Mixed-effects model (REML)	No	F(1, 27) = 0.046	0.84	n.a.
	Is there an effect of transgene?	No			F(1, 27) = 0.34	0.57	n.a.
	Is there an effect of time?	Yes			F(3, 84) = 6.18	< 0.001	n.a.
	Is there a treatment x transgene interaction?	No			F(1, 27) = 0.77	0.39	n.a.
	Is there a treatment x time interaction?	No			F(7, 187) = 0.67	0.70	n.a.
	Is there a transgene x time interaction?	No			F(7, 187) = 0.26	0.97	n.a.
	Is there a treatment x transgene x time interaction?	No			F(7, 187) = 0.54	0.81	n.a.
fig. S4A - DOPAC - box	Is there an effect of treatment?	No	Two-way ANOVA	Yes	F(1, 26) = 0.05	0.82	0.00196779
	Is there an effect of transgene?	No			F(1, 26) = 0,92	0.35	0.0342396
	Is there a treatment x transgene interaction?	No			F(1, 26) = 1.36	0.25	0.0497932
fig. S4A - HVA - box	Is there an effect of treatment?	Yes	Two-way ANOVA	Yes	F(1, 27) = 0.04	0.84	0.00154471
	Is there an effect of transgene?	Yes			F(1, 27) = 0.9	0.35	0.0321865
	Is there a treatment x transgene interaction?	Yes			F(1, 27) = 0.70	0.41	0.0253655
fig. S4B - DOPAC	Is there an effect of treatment?	No	Mixed-effects model (REML)	No	F(1, 25) = 0.1	0.75	n.a.
	Is there an effect of transgene?	No			F(1, 25) = 0.84	0.37	n.a.
	Is there an effect of time?	No			F(4, 97) = 2	0.1	n.a.
	Is there a treatment x transgene interaction?	No			F(1, 25) = 0.02	0.89	n.a.
	Is there a treatment x time interaction?	No			F(7, 173) = 0.5	0.84	n.a.
	Is there a transgene x time interaction?	No			F(7, 173) = 0.61	0.75	n.a.
	Is there a treatment x transgene x time interaction?	No			F(7, 173) = 0.74	0.64	n.a.
fig. S4B - HVA	Is there an effect of treatment?	No	Mixed-effects model (REML)	No	F(1, 25) = 0.93	0.34	n.a.
	Is there an effect of transgene?	No			F(1, 25) = 0.26	0.61	n.a.
	Is there an effect of time?	Yes			F(4, 96) = 3.23	< 0.05	n.a.
	Is there a treatment x transgene interaction?	No			F(1, 25) = 0.03	0.87	n.a.
	Is there a treatment x time interaction?	Marginal			F(7, 173) = 1.88	0.08	n.a.
	Is there a transgene x time interaction?	No			F(7, 173) = 0.28	0.96	n.a.
	Is there a treatment x transgene x time interaction?	No			F(7, 173) = 0.19	0.99	n.a.
fig. S4B - DOPAC - box	Is there an effect of treatment?	No	Two-way ANOVA	No	F (1, 25) = 0.002	0.97	<0.001
	Is there an effect of transgene?	No			F (1, 25) = 1.77	0.2	0.0661733
	Is there a treatment x transgene interaction?	No			F (1, 25) = 0.53	0.47	0.0206303
fig. S4B - HVA - box	Is there an effect of treatment?	No	Two-way ANOVA	Yes	F (1, 25) = 1.32	0.26	0.0500549
	Is there an effect of transgene?	No			F (1, 25) = 0.0008	0.98	<0.001
	Is there a treatment x transgene interaction?	No			F (1, 25) = 0.008	0.93	<0.001
fig. S5A	Is there an effect of intensity?	No	RM Two-way ANOVA	No	F(2, 24) < 0.001	> 0.99	<0.001
	Is there an effect of transgene?	No			F(1, 14) = 0.41	0.53	0.0112118
	Is there a intensity x transgene interaction?	No			F(2, 28) <0.001	> 0.99	<0.001
fig. S5B	Is there an effect of session?	No	RM Two-way ANOVA	No	F(5, 64) =1.95	0.1	0.122028
	Is there an effect of transgene?	No			F(1, 14) = 0.82	0.38	0.0191941
	Is there a session x transgene interaction?	No			F(19, 266) = 0.53	0.949	0.0363308
fig. S5C	Is there an effect of treatment?	No	Unpaired t-test	Yes	t = 0.98, df = 14	0.34
fig. S6A	Is there an effect of treatment?	Yes	Two-way ANOVA	Yes	F(1, 33) = 4.26	< 0.05	0.114367
	Is there an effect of transgene?	Yes			F(1, 33) = 5.2	< 0.05	0.136136
	Is there a treatment x transgene interaction ?	No			F(1, 33) = 2.89	0.099	0.0805062
fig. S6B - Active lever Presses	Is there an effect of treatment?	No	RM-Three-way ANOVA	No	F(1, 33) = 2.42	0.13	0.0617616
	Is there an effect of transgene?	Yes			F(1, 33) = 5.49	< 0.05	0.129765
	Is there an effect of session?	Yes			F(2, 64) = 4.01	< 0.05	0.108434
	Is there a treatment x transgene interaction?	No			F(1, 33) = 0.18	0.68	0.00484146
	Is there a treatment x session interaction?	No			F(11, 363) = 0.99	0.45	0.0292309
	Is there a transgene x session interaction?	No			F(11, 363) = 1.58	0.10	0.0455584
	Is there a treatment x transgene x session interaction?	No			F(11,363) = 0.99	0.46	0.0290083
fig. S6B - Inactive lever Presses	Is there an effect of treatment?	No	RM-Three-way ANOVA	No	F(1, 33) = 0.02	0.88	0.000514021
	Is there an effect of transgene?	No			F(1, 33) = 0.03	0.86	0.000683375
	Is there an effect of session?	Yes			F(7, 218) = 2.65	< 0.05	0.0742559
	Is there a treatment x transgene interaction?	No			F(1, 33) = 0.58	0.45	0.0127122
	Is there a treatment x session interaction?	No			F(11, 363) = 1.14	0.33	0.0332891
	Is there a transgene x session interaction?	No			F(11, 363) = 0.81	0.63	0.0239061
	Is there a treatment x transgene x session interaction?	No			F(11,363) = 0.76	0.68	0.0225014
fig. S6C	Is there an effect of treatment?	No	Two-way ANOVA	Yes	F(1, 44) = 0.66	0.42	0.014838
	Is there an effect of transgene?	No			F(1, 44) = 0.02	0.88	< 0.001
	Is there a treatment x transgene interaction ?	No			F(1, 44) = 2.04	0.16	0.0442547
fig. S6D	Is there an effect of treatment?	No	Two-way ANOVA	No	F(1, 23) = 0.42	0.52	0.0180314
	Is there an effect of transgene?	No			F(1, 23) = 0.31	0.58	0.0135007
	Is there a treatment x transgene interaction?	No			F(1, 23) = 0.43	0.52	0.0183854
fig. S7A	Is there an effect of treatment?	No	Mixed-effects model (REML)	Yes	F(1, 24) = 0.16	0.69	n.a.
	Is there an effect of session ?	Yes			F(32, 761) = 2.63	< 0.001	n.a.
	Is there a treatment x session interaction ?	No			F(32, 761) = 1.05	0.4	n.a.
fig. S7B	Is there an effect of treatment?	No	RM - Two-way ANOVA	No	F(1, 24) = 0.04	0.84	< 0.001	Bonferroni	No
	Is there an effect of Intensity?	Yes			F(1, 41) = 3.53	< 0.05	0.13
	Is there a treatment x Intensity interaction ?	No			F(3, 72) = 0.91	0.44	0.037
